# Supplementary material for: Genome Resolved Biogeography of Mamiellales
Source: Genes (Basel). 2020 Jan 7;11(1):66. doi: 10.3390/genes11010066 (PMC7016971; doi:10.3390/genes11010066)
Supplement: Supplementary file 1 [file genes-11-00066-s001.zip]

Archive with 5 entries (5 files):
- Figure S1.pdf
- Figure S2.pdf
- Figure S3.pdf
- Supplementary_legends.docx
- Tables S1-S3.xlsx
