# Supplementary material for: Genome Resolved Biogeography of Mamiellales
Source: Genes (Basel). 2020 Jan 7;11(1):66. doi: 10.3390/genes11010066 (PMC7016971; doi:10.3390/genes11010066)
Supplement: Supplementary file 1 [file genes-11-00066-s001.zip › Tables S1-S3.xlsx]

## Sheet: Supplementary Table 1
#133 Tara Oceans Samples ID to access genomic and contextual data
Site	Depth	PANGAEA.ID	BioSamples.ID	ENA.ID
4	DCM	TARA_X000000408	SAMEA2619419	ERS487956
4	SUR	TARA_X000000323	SAMEA2619396	ERS487919
5	DCM	TARA_X000000567	SAMEA2619456	ERS488005
5	SUR	TARA_X000000488	SAMEA2619443	ERS487982
6	DCM	TARA_X000000706	SAMEA2619486	ERS488048
6	SUR	TARA_X000000608	SAMEA2619467	ERS488020
7	DCM	TARA_A200000158	SAMEA2591077	ERS477956
7	SUR	TARA_A200000123	SAMEA2591060	ERS477934
9	DCM	TARA_X000001040	SAMEA2619551	ERS488150
9	SUR	TARA_X000000954	SAMEA2619534	ERS488122
16	DCM	TARA_A100000035	SAMEA2619664	ERS488317
16	SUR	TARA_A100000032	SAMEA2619654	ERS488306
18	DCM	TARA_A100000604	SAMEA2619684	ERS488352
18	SUR	TARA_A100000595	SAMEA2619675	ERS488338
20	SUR	TARA_A100000758	SAMEA2619723	ERS488410
22	DCM	TARA_A100000698	SAMEA2619754	ERS488460
22	SUR	TARA_A100000534	SAMEA2619745	ERS488446
23	DCM	TARA_A100000559	SAMEA2591103	ERS478003
23	SUR	TARA_A100000551	SAMEA2591093	ERS477988
25	DCM	TARA_A100000396	SAMEA2619788	ERS488515
25	SUR	TARA_A100000393	SAMEA2619777	ERS488497
30	DCM	TARA_A100001333	SAMEA2591128	ERS478046
30	SUR	TARA_A100001640	SAMEA2591115	ERS478024
32	DCM	TARA_A100001145	SAMEA2619850	ERS488609
32	SUR	TARA_A100001141	SAMEA2619832	ERS488583
34	DCM	TARA_N000000323	SAMEA2619916	ERS488694
34	SUR	TARA_N000000327	SAMEA2619917	ERS488695
36	DCM	TARA_N000000317	SAMEA2619958	ERS488753
36	SUR	TARA_N000000316	SAMEA2619943	ERS488730
38	DCM	TARA_N000000030	SAMEA2620023	ERS488832
38	SUR	TARA_N000000029	SAMEA2620010	ERS488809
39	DCM	TARA_N000000007	SAMEA2620089	ERS488924
39	SUR	TARA_N000000006	SAMEA2620071	ERS488885
41	DCM	TARA_N000000072	SAMEA2620221	ERS489078
41	SUR	TARA_N000000071	SAMEA2620204	ERS489053
42	DCM	TARA_N000000086	SAMEA2620267	ERS489142
42	SUR	TARA_N000000085	SAMEA2620249	ERS489106
43	SUR	TARA_N000000292	SAMEA2620292	ERS489175
45	SUR	TARA_N000000255	SAMEA2620354	ERS489251
46	SUR	TARA_N000000267	SAMEA2620378	ERS489279
51	DCM	TARA_N000000217	SAMEA2620527	ERS489506
51	SUR	TARA_N000000214	SAMEA2620503	ERS489451
52	DCM	TARA_N000000600	SAMEA2620581	ERS489596
52	SUR	TARA_N000000598	SAMEA2620556	ERS489543
58	DCM	TARA_N000000419	SAMEA2620745	ERS489857
58	SUR	TARA_N000000469	SAMEA2620711	ERS489785
64	DCM	TARA_N000000524	SAMEA2620845	ERS490019
64	SUR	TARA_N000000522	SAMEA2620802	ERS489933
65	DCM	TARA_N000000961	SAMEA2620910	ERS490105
66	DCM	TARA_N000000807	SAMEA2620959	ERS490172
66	SUR	TARA_N000000805	SAMEA2620939	ERS490134
67	SUR	TARA_N000000756	SAMEA2620988	ERS490201
68	DCM	TARA_N000000728	SAMEA2621048	ERS490307
68	SUR	TARA_N000000722	SAMEA2621029	ERS490281
70	SUR	TARA_N000000678	SAMEA2621082	ERS490343
72	DCM	TARA_N000000833	SAMEA2621169	ERS490490
72	SUR	TARA_N000000831	SAMEA2621147	ERS490448
76	DCM	TARA_N000000860	SAMEA2621226	ERS490607
76	SUR	TARA_N000000855	SAMEA2621209	ERS490553
78	DCM	TARA_N000000622	SAMEA2621282	ERS490701
78	SUR	TARA_N000000620	SAMEA2621265	ERS490670
80	DCM	TARA_N000001485	SAMEA2621337	ERS490792
80	SUR	TARA_N000001491	SAMEA2621315	ERS490751
81	DCM	TARA_N000001434	SAMEA2621388	ERS490860
81	SUR	TARA_N000001436	SAMEA2621362	ERS490817
82	SUR	TARA_N000001386	SAMEA2621412	ERS490896
83	SUR	TARA_N000001374	SAMEA2621470	ERS490977
84	SUR	TARA_N000001438	SAMEA2621498	ERS491012
85	DCM	TARA_N000001030	SAMEA2621544	ERS491103
85	SUR	TARA_N000001028	SAMEA2621522	ERS491057
86	DCM	TARA_N000001071	SAMEA2621609	ERS491187
86	SUR	TARA_N000001069	SAMEA2621583	ERS491142
89	SUR	TARA_N000001217	SAMEA2621696	ERS491289
92	SUR	TARA_N000001299	SAMEA2621772	ERS491398
93	DCM	TARA_N000001111	SAMEA2621823	ERS491474
93	SUR	TARA_N000001296	SAMEA2621791	ERS491433
95	SUR	TARA_N000001266	SAMEA2621854	ERS491514
96	DCM	TARA_N000001236	SAMEA2621894	ERS491572
96	SUR	TARA_N000001256	SAMEA2621872	ERS491538
97	DCM	TARA_N000001525	SAMEA2621971	ERS491673
97	SUR	TARA_N000001522	SAMEA2621922	ERS491613
98	SUR	TARA_N000001574	SAMEA2622010	ERS491719
100	DCM	TARA_N000001610	SAMEA2622130	ERS491885
100	SUR	TARA_N000001608	SAMEA2622106	ERS491845
102	DCM	TARA_N000001652	SAMEA2622230	ERS492023
102	SUR	TARA_N000001650	SAMEA2622184	ERS491949
106	DCM	TARA_N000001692	SAMEA2622278	ERS492090
106	SUR	TARA_N000001690	SAMEA2622258	ERS492052
109	DCM	TARA_N000001732	SAMEA2622345	ERS492186
109	SUR	TARA_N000001730	SAMEA2622325	ERS492154
110	DCM	TARA_N000001752	SAMEA2622417	ERS492279
110	SUR	TARA_N000001750	SAMEA2622391	ERS492243
111	DCM	TARA_N000001816	SAMEA2622489	ERS492368
111	SUR	TARA_N000001812	SAMEA2622463	ERS492332
112	DCM	TARA_N000001872	SAMEA2622561	ERS492461
112	SUR	TARA_N000001870	SAMEA2622536	ERS492426
113	SUR	TARA_N000001896	SAMEA2622605	ERS492516
122	DCM	TARA_N000001948	SAMEA2622699	ERS492708
122	SUR	TARA_N000001938	SAMEA2622661	ERS492651
123	SUR	TARA_N000001992	SAMEA2622717	ERS492740
124	SUR	TARA_N000002037	SAMEA2622770	ERS492825
125	SUR	TARA_N000002019	SAMEA2622826	ERS492897
128	DCM	TARA_N000002291	SAMEA2622936	ERS493111
128	SUR	TARA_N000002289	SAMEA2622914	ERS493057
129	DCM	TARA_N000002312	SAMEA2622983	ERS493175
129	SUR	TARA_N000002310	SAMEA2622957	ERS493132
130	SUR	TARA_N000002343	SAMEA2622997	ERS493199
131	DCM	TARA_N000002354	SAMEA2623037	ERS493264
131	SUR	TARA_N000002352	SAMEA2623018	ERS493224
132	DCM	TARA_N000002418	SAMEA2623092	ERS493353
132	SUR	TARA_N000002416	SAMEA2623072	ERS493313
135	DCM	TARA_N000002191	SAMEA2623228	ERS493557
135	SUR	TARA_N000002179	SAMEA2623206	ERS493519
136	SUR	TARA_N000002961	SAMEA2623266	ERS493612
137	DCM	TARA_N000002936	SAMEA2623304	ERS493679
137	SUR	TARA_N000002925	SAMEA2623284	ERS493645
138	DCM	TARA_N000003011	SAMEA2623379	ERS493797
138	SUR	TARA_N000003001	SAMEA2623359	ERS493761
139	SUR	TARA_N000003037	SAMEA2623419	ERS493853
142	DCM	TARA_N000003104	SAMEA2623504	ERS493997
142	SUR	TARA_N000003083	SAMEA2623479	ERS493954
143	DCM	TARA_N000003144	SAMEA2623564	ERS494087
143	SUR	TARA_N000003137	SAMEA2623543	ERS494036
145	SUR	TARA_N000003219	SAMEA2623641	ERS494184
146	SUR	TARA_N000003253	SAMEA2623685	ERS494248
147	SUR	TARA_N000002103	SAMEA2623723	ERS494304
148	SUR	TARA_N000002113	SAMEA2623743	ERS494341
149	SUR	TARA_N000002135	SAMEA2623783	ERS494403
150	DCM	TARA_N000002145	SAMEA2623839	ERS494501
150	SUR	TARA_N000002697	SAMEA2623817	ERS494454
151	DCM	TARA_N000002723	SAMEA2623879	ERS494570
151	SUR	TARA_N000002741	SAMEA2623861	ERS494529
152	SUR	TARA_N000002789	SAMEA2623901	ERS494594

## Sheet: Supplementary Table 2
#Tukey post-hoc tests pairwise significance for the four parameters with Kruskal-wallis pvalue < 0.05
Reference 1	Reference 2	Temperature p.Value	Oxygen p.Value	Chlorophyll a p.Value	NitrateNitrite p.Value
M.commoda	M.pusilla	2.937323e-05	6.647664e-04	5.578115e-09	0.005214791
M.commoda	O.lucimarinus	1.429628e-08	0.000000e+00	6.594725e-14	0.098903781
M.commoda	O.RCC809	9.983211e-01	9.999794e-01	9.999965e-01	0.963943672
M.commoda	B.prasinos	4.403156e-09	1.272316e-13	9.712203e-05	0.012145366
M.commoda	TOSAG39-1	1.000000e+00	1.000000e+00	1.000000e+00	0.999767162
M.pusilla	O.lucimarinus	9.999693e-01	9.666852e-01	1.000000e+00	0.999855696
M.pusilla	O.RCC809	4.134341e-07	1.937401e-07	7.736507e-05	0.120266347
M.pusilla	B.prasinos	1.000000e+00	1.000000e+00	8.428727e-01	0.985857168
M.pusilla	TOSAG39-1	1.861547e-04	1.722999e-04	6.202296e-05	0.221223768
O.lucimarinus	O.RCC809	1.226574e-12	0.000000e+00	7.489314e-09	0.468025456
O.lucimarinus	B.prasinos	9.679976e-01	3.283909e-01	5.390948e-01	0.999999985
O.lucimarinus	TOSAG39-1	3.489622e-10	0.000000e+00	7.099835e-08	0.315061232
O.RCC809	B.prasinos	3.108624e-15	0.000000e+00	1.821934e-03	0.189988042
O.RCC809	TOSAG39-1	9.831660e-01	9.994797e-01	1.000000e+00	0.999943590
B.prasinos	TOSAG39-1	1.050382e-12	0.000000e+00	1.759744e-03	0.108696826

## Sheet: Supplementary Table 3
#Relative metagenomic abundance (%) of the six Mamiellales in the 68 samples with at least one detected reference
	RCC1105	TOSAG39.1	M.commoda	M.pusilla	O.RCC809	O.lucimarinus
4DCM	0.301562094135361	2.41234788044591	0.0254092290868494	0.00304307423092322	0.506115056197902	0.0472905684473437
4SUR	0.104906358708088	0.104821256408553	0.00258861804788812	0.000618876849151779	0.0154390652777081	0.00373696046946479
6DCM	0.339295458820458	0.414139646288375	0.0221039481552957	0.189311511777676	0.14560511896002	0.703991221605333
6SUR	0.959979610933591	0.115299315399021	0.0728271838541154	0.859710971138471	0.122089053686144	2.15831929875579
7DCM	0.500199326300927	0.0481609270023012	0.0442696964264408	0.028061033554518	0.0123462194610368	0.177162665548533
9DCM	0.277764830038574	1.03524403995371	0.0259890328653112	0.0291583548061071	0.126508421582149	0.027191537055383
22SUR	0.253107689182579	0.00710668614061168	0.00113938847129684	0.000542611190250621	0.000494146793222982	0.0000693706075101494
32DCM	0.00833255075725862	0.765119936376847	0.336926305290487	0.0000102554470858568	0.0605599533590471	0.0000174342600459565
32SUR	0.00117308113170754	0.112196166084906	0.0418166182782892	3.99007187655627E-06	0.00869037654713956	4.65508385598232E-06
34DCM	0.00597127227088302	0.460476261787116	0.0566656203471705	0.000399998487369215	0.0785376125192313	0.0000948514353824035
34SUR	0.00317808122671636	0.267359642755946	0.484472827327604	0.000430370762907828	0.599601573386078	0.00039867054441649
36DCM	0.00119066392662268	0.0993577215888757	0.0369269699000475	0.000334696953433903	0.339232695951625	0.000287423372440414
38DCM	0.00488840312524106	0.424439166190527	0.101590060061729	0.000260812333283866	0.49772316622102	0.00032479666738388
39DCM	0.00426907465811091	0.378632639291175	0.208623213927339	0.000438887152877043	0.408850709840899	0.000333995883635989
39SUR	0.000939404037715121	0.0840169861190092	0.285978587516966	0.000276559522032252	0.152256604424262	0.000135392248605117
41DCM	0.0089598394236646	0.806301626194436	0.0847465596124404	0.000552008258168643	4.06503468352851	0.0023185389351597
42DCM	0.0139846729065363	1.09347027043412	0.0231899924993414	0.000383398672420198	1.17355632580424	0.000910853206101996
43SUR	0.0012956136351466	0.10875445190399	0.69903236352456	0.000492510662675592	0.231037972045195	0.000204103517865561
46SUR	0.000192378277023972	0.0133590921146527	1.70340340429728	0.000632838391881843	1.35850073808654	0.000689690479718779
51DCM	0.00784318358449	0.604840218477591	0.159619039342266	0.00033769632547142	0.157942808527978	0.000141150672318496
58DCM	0.00504031757558084	0.401722804335799	0.202155582000036	0.000485044633545287	0.0462314645431118	0.000115123079502875
58SUR	0.000941082428956993	0.0678282627674981	0.20266469367156	0.000314091475655691	0.0288183398906634	0.0000786718686651825
64DCM	0.0105208154197252	1.0781371505037	1.03460312102777	0.000397133939979789	0.122016492468025	0.00010866205523877
64SUR	0.0139720658095255	1.39552134410685	1.14710416149707	0.000400650661682706	0.125325405024327	0.000104544782032831
65DCM	0.0207082131847653	1.74494171483294	1.28412439697643	0.000446364130306529	0.625643052587427	0.000311802832060072
66DCM	1.00485966458453	0.167929052541365	0.212950023486567	0.0011256464671241	0.14879746156604	1.02828317984462
66SUR	0.759967547128807	0.126400877121444	0.163871564425132	0.000760356441958027	0.146858756663403	1.36839685998537
67SUR	0.909370864168378	0.0156238759191445	0.0468444926317213	0.494977122772612	0.000256129113428598	0.375914809471377
68DCM	0.200746354112232	0.105305020253855	0.0382430876081329	0.000535492475259738	0.00626653694262288	0.00254698920970763
68SUR	0.403441237562983	0.0800383661310718	0.0362173354690182	0.000529014594196048	0.00322390508301538	0.00265989961319425
72DCM	0.0110767313745403	0.838456972194448	0.000344348190879208	0.000471994503015466	0.0450264944763433	0.000113991125256565
76DCM	0.00323713802395792	0.243035309858229	0.0149793707800649	0.000466588381250873	0.0223563939134444	0.0000949116117140752
78DCM	0.118720336910295	0.89013514633621	0.212415106127622	0.0120389199042705	0.0124422565771409	0.000267946975095048
78SUR	0.10173645436755	0.0179198619399642	0.0422555144236146	0.00237129076628853	0.000392481126062617	0.000227225915088883
80DCM	0.365378263264653	0.916101545027808	0.167329394623859	0.0288372515322942	0.0860782814304495	0.0104286918330316
80SUR	0.921454051091909	0.320409142057313	0.119657634524056	0.0243750683025175	0.029041565278385	0.0318963518350503
81DCM	2.54465923106159	0.0362430601508717	0.0433847048160174	0.00280299610247013	0.00129346219976332	2.19930541732837
81SUR	1.34162810152577	0.0201961156451707	0.0189624380788503	0.00197634717764264	0.00058792446519957	1.03855946511939
82SUR	0.223149855075391	0.0067301001757343	0.0681457663246633	0.000657672246058844	0.000114914572957574	0.00137185207138195
83SUR	0.210995753127009	0.0057192639007569	0.0214838419872195	0.0156495420998362	0.0000883104543798302	0.00964791714099645
89SUR	0.264090678706676	0.00649439953166408	0.0324397094550499	0.000631358559334943	0.000114747307007374	0.000158957308408483
92SUR	0.0286753908145729	0.00233232766753271	0.0030099778163185	0.000895999347135897	0.00127427227474634	2.36550480471014
93DCM	0.58902706717053	0.0276655740163437	0.00226413085337081	0.000983305731158296	0.0116766001678507	0.0395733939894983
93SUR	0.871080737191167	0.0176854101246428	0.00247643538932047	0.000394552251576003	0.000997879008843079	0.0260810311213211
96DCM	0.00571670715014546	0.391750028909271	0.00032979167146022	0.000447199415569068	0.000266792394133521	0.000238156358985021
102DCM	0.00609291138329129	0.405844224635173	0.000380725470558754	0.000547618827516015	0.00857675392238179	0.000106916056800746
106DCM	0.010840615864349	0.400769268738021	0.000332881757694605	0.000539102961314207	0.039730678926984	0.00755253333996975
110DCM	0.00972647664395996	0.333155224758862	0.000290546315146358	0.000519993405183639	0.131933376754949	0.0327426847409008
113SUR	0.0000332795278410217	0.00328831099358566	0.0212851944832605	0.000380267546065792	0.188739948102142	0.000116967752264767
123SUR	0.000137364673029023	0.00179784336374109	0.000548248430679714	0.000847183005465341	0.546253314701843	0.000550668953552472
124SUR	0.0000652190256467296	0.00185775406387654	0.000285250889949838	0.000447969065048244	0.121293553364144	0.000173258623687777
132DCM	0.00685638051373951	0.279102372886307	0.000243961901449018	0.000360687437062947	0.111034197649966	0.000109533914936294
135DCM	2.36742792896879	0.233349622311686	0.0144936936404318	0.00108761811983665	0.00264481453812652	0.101591670283629
135SUR	1.62242940210604	0.0338468014517422	0.00697153057011462	0.000438250722534345	0.000144323531115728	0.0146171576331234
137DCM	0.0205000723788579	1.44735485997021	0.000274274846080298	0.000415821086443226	0.445552294123917	0.000399113989220061
138DCM	0.00553064173271653	0.390213276391542	0.000370303991216714	0.000499718188839164	0.668096310575486	0.000528761639130671
142DCM	0.000680421247366788	0.0580647939459638	0.590933363087885	0.000389576850546544	0.000199844002723112	0.0000773205962916804
142SUR	0.000468268627075447	0.0344865025213628	0.64184513772056	0.000328973529147941	0.0000610527450490773	0.0000687584313174075
145SUR	1.34931972313359	0.126340602999251	0.117540481357909	1.46513378491537	0.00747410956508126	0.173215301849208
146SUR	0.10096339471709	1.82536733695721	1.07672078144007	0.0135476511073697	1.17659900495003	0.0220235602667536
147SUR	0.0906418644283668	0.846570894667868	1.28847882358082	0.010894499437922	0.569292957186095	0.00491926957197451
148SUR	0.0569102397103737	0.462152203483721	0.586181672689794	0.00111214936784122	0.544725346254058	0.000401546830579587
149SUR	0.498116484289035	0.709497415324458	0.979447204251428	0.55407918882002	0.750312981977791	0.0759083545719346
150DCM	0.535894248094741	0.884629523612573	0.799971195781781	0.000878311833940926	0.894712653714562	0.0132435827262118
150SUR	0.30852214345173	0.268451402424052	0.222069836225376	0.000559777523087467	0.356920051136629	0.0271577778930547
151DCM	0.628129084085873	0.470466946213569	0.0248346207194314	0.000656701012914664	0.569083057977089	0.00101358404614001
151SUR	0.129515179661353	0.0797148114718701	0.0253342169601989	0.000768582100980341	0.209304461736203	0.000291629155179671
152SUR	0.479366461203657	0.0329017462200647	0.0162079478844957	0.000533914321680124	0.00212755012782297	0.00108172663004173
